# Supplementary material for: The effectiveness of Tai Chi in improving depressive mood among young individuals aged 15–24 years: a systematic review and meta-analysis
Source: Front Public Health. 2025 Sep 3;13:1517350. doi: 10.3389/fpubh.2025.1517350 (PMC12440746; doi:10.3389/fpubh.2025.1517350)
Supplement: Supplementary file 1 [file Data_Sheet_1.ZIP]

Archive with 3 entries (2 files):
- Supplementary Table/
- Supplementary Table/Supplementary Table 1.xlsx
- Supplementary Table/Supplementary Table 2.xlsx
