# Supplementary material for: The effectiveness of Tai Chi in improving depressive mood among young individuals aged 15–24 years: a systematic review and meta-analysis
Source: Front Public Health. 2025 Sep 3;13:1517350. doi: 10.3389/fpubh.2025.1517350 (PMC12440746; doi:10.3389/fpubh.2025.1517350)
Supplement: Supplementary file 1 [file Data_Sheet_1.ZIP › Supplementary Table/Supplementary Table 1.xlsx]

## Sheet: Sheet1
No.	Query	Results
PubMed
1	(("Depressive Disorder"[Mesh]) OR "Depression"[Mesh]) OR ((((((((((((((((((((((((((((((((Depression[Title/Abstract]) OR (Depressive Symptoms[Title/Abstract])) OR (Depressive Symptom[Title/Abstract])) OR (Symptom, Depressive[Title/Abstract])) OR (Emotional Depression[Title/Abstract])) OR (Depression, Emotional[Title/Abstract])) OR (Depressive Disorder[Title/Abstract])) OR (Depressive Disorders[Tit…	580819
2	(("Randomized Controlled Trial" [Publication Type]) OR "Randomized Controlled Trials as Topic"[Mesh]) OR (((((((randomized controlled trial[Title/Abstract]) OR (random[Title/Abstract])) OR (randomized[Title/Abstract])) OR (randomly[Title/Abstract])) OR (randomize[Title/Abstract])) OR (randomization[Title/Abstract])) OR (placebo[Title/Abstract]))	1838422
3	((((((((((((Tai Ji[Title/Abstract]) OR (Tai-ji[Title/Abstract])) OR (Tai Chi[Title/Abstract])) OR (Chi, Tai[Title/Abstract])) OR (Tai Chi Chuan[Title/Abstract])) OR (Taiji[Title/Abstract])) OR (Taijiquan[Title/Abstract])) OR (T'ai Chi[Title/Abstract])) OR (Tai Ji Quan[Title/Abstract])) OR (Ji Quan, Tai[Title/Abstract])) OR (Quan, Tai Ji[Title/Abstract])) OR ("Tai Ji"[Mesh])) OR ("shadow boxing"[T…	3163
4	(((("Depressive Disorder"[Mesh]) OR "Depression"[Mesh]) OR ((((((((((((((((((((((((((((((((Depression[Title/Abstract]) OR (Depressive Symptoms[Title/Abstract])) OR (Depressive Symptom[Title/Abstract])) OR (Symptom, Depressive[Title/Abstract])) OR (Emotional Depression[Title/Abstract])) OR (Depression, Emotional[Title/Abstract])) OR (Depressive Disorder[Title/Abstract])) OR (Depressive Disorders[T…	278
Embase
#1	tai chi'/exp	4799
#2	'tai ji':ti,ab,kw OR 'tai-ji':ti,ab,kw OR 'tai chi':ti,ab,kw OR 'chi, tai':ti,ab,kw OR 'tai chi chuan':ti,ab,kw OR 'taiji':ti,ab,kw OR 'taijiquan':ti,ab,kw OR 'tai ji quan':ti,ab,kw OR 'ji quan, tai':ti,ab,kw OR 'quan, tai ji':ti,ab,kw OR 'shadow boxing':ti,ab,kw	4212
#3	#1 OR #2	5538
#4	randomized controlled trial'/exp	960690
#5	randomized controlled trial':ti,ab,kw OR 'random':ti,ab,kw OR 'randomized':ti,ab,kw OR 'randomly':ti,ab,kw OR 'randomize':ti,ab,kw OR 'randomization':ti,ab,kw OR 'placebo':ti,ab,kw	2285981
#6	#4 OR #5	2470649
#7	depression'/exp	746369
#8	depression':ti,ab,kw OR 'depressive symptoms':ti,ab,kw OR 'depressive symptom':ti,ab,kw OR 'symptom, depressive':ti,ab,kw OR 'emotional depression':ti,ab,kw OR 'depression, emotional':ti,ab,kw OR 'depressive disorder':ti,ab,kw OR 'depressive disorders':ti,ab,kw OR 'disorder, depressive':ti,ab,kw OR 'disorders, depressive':ti,ab,kw OR 'neurosis, depressive':ti,ab,kw OR 'depressive neuroses':ti,ab,…	731506
#9	#7 OR #8	998115
#10	#3 AND #6 AND #9	476
Cochrane Library
#1	MeSH descriptor: [Tai Ji] explode all trees	589
#2	(Tai Ji ):ti,ab,kw OR (Tai-ji):ti,ab,kw OR (Tai Chi):ti,ab,kw OR (Chi, Tai):ti,ab,kw OR (Tai Chi Chuan):ti,ab,kw OR (Taiji):ti,ab,kw OR (Taijiquan):ti,ab,kw OR (T'ai Chi):ti,ab,kw OR (Tai Ji Quan):ti,ab,kw OR (Ji Quan, Tai):ti,ab,kw OR (Quan, Tai Ji):ti,ab,kw OR (shadow boxing):ti,ab,kw	2169
#3	#1 OR #2	2169
#4	MeSH descriptor: [Randomized Controlled Trial] explode all trees	34
#5	(randomized controlled trial):ti,ab,kw OR (random):ti,ab,kw OR (randomized):ti,ab,kw OR (randomly):ti,ab,kw OR (randomize):ti,ab,kw OR (randomization):ti,ab,kw OR (placebo):ti,ab,kw	1488290
#6	#4 OR #5	1488290
#7	MeSH descriptor: [Depressive Disorder] explode all trees	16945
#8	MeSH descriptor: [Depression] explode all trees	19096
#9	#7 OR #8	30997
#10	(Depression):ti,ab,kw OR (Depressive Symptoms):ti,ab,kw OR (Depressive Symptom):ti,ab,kw OR (Symptom, Depressive):ti,ab,kw OR (Emotional Depression):ti,ab,kw OR (Depression, Emotional):ti,ab,kw OR (Depressive Disorder):ti,ab,kw OR (Depressive Disorders):ti,ab,kw OR (Disorder, Depressive):ti,ab,kw OR (Disorders, Depressive):ti,ab,kw OR (Neurosis, Depressive):ti,ab,kw OR (Depressive Neuroses):ti,ab…	117886
#11	#9 OR #10	117975
#12	#3 AND #6 AND #11	315
Web of Science
1	(((((((((((TS=("Tai Ji")) OR TS=("Tai-ji")) OR TS=("Tai Chi")) OR TS=("Chi, Tai")) OR TS=("Tai Chi Chuan")) OR TS=("Taiji")) OR TS=("Taijiquan")) OR TS=("T'ai Chi")) OR TS=("Tai Ji Quan")) OR TS=("Ji Quan, Tai")) OR TS=("Quan, Tai Ji")) OR TS=("shadow boxing")	6733
2	((((((TS=("randomized controlled trial")) OR TS=("random")) OR TS=("randomized")) OR TS=("randomly")) OR TS=("randomize")) OR TS=("randomization")) OR TS=("placebo")	3160147
3	(((((((((((((((((((((((((((((((TS=(Depression)) OR TS=("Depressive Symptoms")) OR TS=("Depressive Symptom")) OR TS=("Symptom, Depressive")) OR TS=("Emotional Depression")) OR TS=("Depression, Emotional")) OR TS=("Depressive Disorder")) OR TS=("Depressive Disorders")) OR TS=("Disorder, Depressive")) OR TS=("Disorders, Depressive")) OR TS=("Neurosis, Depressive")) OR TS=("Depressive Neuroses")) OR …	1036928
4	#1 AND #2 AND #3	530
CNKI
1	(TKA%='抑郁' OR TKA%='抑郁症' OR TKA%='情绪抑郁' OR TKA%='抑郁情绪' OR TKA%='抑郁症状' OR TKA%='抑郁综合征'OR TKA%='神经官能性抑郁症' OR TKA%='忧郁症' OR TKA%='单相抑郁症' OR TKA%='抑郁性神经症'OR TKA%='神经症性抑郁'OR TKA%='内源性抑郁症' OR TKA%='内因性抑郁症' OR TKA%='抑郁性障碍' OR TKA%='抑郁障碍' OR TKA%='抑郁障碍症”)	286568
2	(TKA%='抑郁' OR TKA%='抑郁症' OR TKA%='情绪抑郁' OR TKA%='抑郁情绪' OR TKA%='抑郁症状' OR TKA%='抑郁综合征'OR TKA%='神经官能性抑郁症' OR TKA%='忧郁症'OR TKA%='单相抑郁症'OR TKA%='抑郁性神经症'OR TKA%='神经症性抑郁'OR TKA%='内源性抑郁症' OR TKA%='内因性抑郁症' OR TKA%='抑郁性障碍' OR TKA%='抑郁障碍' OR TKA%='抑郁障碍症”)AND(TKA%='随机对照试验'OR TKA%='随机对照实验' OR TKA%='随机对照' OR TKA%='隨机' OR TKA%='RCT' OR TKA%='随机对照研究')	78146
3	(TKA%='抑郁' OR TKA%='抑郁症' OR TKA%='情绪抑郁' OR TKA%='抑郁情绪' OR TKA%='抑郁症状' OR TKA%='抑郁综合征'R TKA%='神经官能性抑郁症' OR TKA%='忧郁症' OR TKA%='单相抑郁症' OR TKA%='抑郁性神经症'OR TKA%='神经症性抑郁'OR TKA%='内源性抑郁症' OR TKA%='内因性抑郁症' OR TKA%='抑郁性障碍' OR TKA%='抑郁障碍' OR TKA%='抑郁障碍症)AND(TKA%='随机对照试验' OR TKA%='随机对照实验' OR TKA%='随机对照' OR TKA%='随机' OR TKA%='RCT' OR TKA%='随机对照研究”) AND(TKA%='太极拳' OR TKA%='太极')	252
CBM
1)	("太极拳"[不加权:扩展]) OR "太极"[不加权:扩展]	1286
2)	"太极拳"[常用字段:智能] OR "太极"[常用字段:智能]	2868
3)	((#1) OR (#2))	2868
4)	("抑郁"[不加权:扩展]) OR "抑郁症"[不加权:扩展]	101864
5)	"抑郁"[常用字段:智能] OR "抑郁症"[常用字段:智能] OR "情绪抑郁"[常用字段:智能] OR "抑郁情绪"[常用字段:智能] OR "抑郁症状"[常用字段:智能] OR "抑郁综合征"[常用字段:智能] OR "神经官能性抑郁症"[常用字段:智能] OR "忧郁症"[常用字段:智能] OR "单相抑郁症"[常用字段:智能]	200290
6)	"抑郁性神经症"[常用字段:智能] OR "神经症性抑郁"[常用字段:智能] OR "内源性抑郁症"[常用字段:智能] OR "内因性抑郁症"[常用字段:智能] OR "抑郁性障碍"[常用字段:智能] OR "抑郁障碍"[常用字段:智能] OR "抑郁障碍症"[常用字段:智能]	71944
7)	((((#4) OR (#5))) OR (#6))	200290
8)	"随机对照试验"[不加权:扩展]	198789
9)	"随机对照试验"[常用字段:智能] OR "随机对照实验"[常用字段:智能] OR "随机对照"[常用字段:智能] OR "随机"[常用字段:智能] OR "RCT"[常用字段:智能] OR "随机对照研究"[常用字段:智能]	2040202
10)	((#8) OR (#9))	2040202
11)	((((#3) AND (#7))) AND (#10))	95
VIP Database
1	(U=(抑郁 OR 抑郁症 OR 情绪抑郁 OR 抑郁情绪 OR 抑郁症状 OR 抑郁综合征 OR 神经官能性抑郁症 OR 忧郁症 OR 单相抑郁症 OR 抑郁性神经症 OR 神经症性抑郁 OR 内源性抑郁症 OR 内因性抑郁症 OR 抑郁性障碍 OR 抑郁障碍 OR 抑郁障碍症) AND U=(随机对照试验 OR 随机对照实验 OR 随机对照 OR 随机 OR RCT OR 随机对照研究) AND U=(太极拳 OR 太极))	117
Wanfang Database
1	主题: ((“抑郁” or “抑郁症” or “情绪抑郁” or “抑郁情绪” or “抑郁症状” or “抑郁综合征” or “神经官能性抑郁症” or “忧郁症” or “单相抑郁症” or “抑郁性神经症” or “神经症性抑郁” or “内源性抑郁症” or “内因性抑郁症” or “抑郁性障碍” or “抑郁障碍” or “抑郁障碍症”) and (“随机对照试验” or “随机对照实验” or “随机对照” or “随机” or “RCT” or “随机对照研究”) and (“太极拳” or “太极”))	179
