# Supplementary material for: The effectiveness of Tai Chi in improving depressive mood among young individuals aged 15–24 years: a systematic review and meta-analysis
Source: Front Public Health. 2025 Sep 3;13:1517350. doi: 10.3389/fpubh.2025.1517350 (PMC12440746; doi:10.3389/fpubh.2025.1517350)
Supplement: Supplementary file 1 [file Data_Sheet_1.ZIP › Supplementary Table/Supplementary Table 2.xlsx]

## Sheet: Sheet1
References	Random sequence generation	Allocation concealment	Blinding of participants and personnel	Blinding of outcome assessment	Incomplete outcome data	Selective reporting	Other bias
Chen 2019	Unclear risk	Unclear	High risk	Unclear	Low risk	Low risk	Low risk
	Mentions “random”, but no explicit randomization method described	Allocation concealment methods not described	Blinding of participants and personnel is infeasible in exercise vs. no-exercise trials	No explicit mention of blinding for outcome assessors	No missing data	All pre-specified primary outcomes fully reported	No significant other biases identified
Gao 2012	Unclear risk	Unclear	High risk	Unclear	Low risk	Low risk	Low risk
	Mentions “random”, but no explicit randomization method described	Allocation concealment methods not described	Blinding of participants and personnel is infeasible in exercise vs. no-exercise trials	No explicit mention of blinding for outcome assessors	No missing data	All pre-specified primary outcomes fully reported	No significant other biases identified
Hua 2021	Unclear risk	Unclear	High risk	Unclear	Low risk	Low risk	Low risk
	Mentions “random”, but no explicit randomization method described	Allocation concealment methods not described	Blinding of participants and personnel is infeasible in exercise vs. no-exercise trials	No explicit mention of blinding for outcome assessors	No missing data	All pre-specified primary outcomes fully reported	No significant other biases identified
Li 2008	Unclear risk	Unclear	High risk	Unclear	Low risk	Low risk	Low risk
	Mentions “random”, but no explicit randomization method described	Allocation concealment methods not described	Blinding of participants and personnel is infeasible in exercise vs. no-exercise trials	No explicit mention of blinding for outcome assessors	No missing data	All pre-specified primary outcomes fully reported	No significant other biases identified
Mao 2008	Low risk	Unclear	High risk	Unclear	Low risk	Low risk	Low risk
	Drawing lots to generate random sequences	Allocation concealment methods not described	Blinding of participants and personnel is infeasible in exercise vs. no-exercise trials	No explicit mention of blinding for outcome assessors	No missing data	All pre-specified primary outcomes fully reported	No significant other biases identified
Su 2010	Low risk	Unclear	High risk	Unclear	Low risk	Low risk	Low risk
	Stratified randomization	Allocation concealment methods not described	Blinding of participants and personnel is infeasible in exercise vs. no-exercise trials	No explicit mention of blinding for outcome assessors	No missing data	All pre-specified primary outcomes fully reported	No significant other biases identified
Wang 2006	Unclear risk	Unclear	High risk	Unclear	Low risk	Low risk	Low risk
	Mentions “random”, but no explicit randomization method described	Allocation concealment methods not described	Blinding of participants and personnel is infeasible in exercise vs. no-exercise trials	No explicit mention of blinding for outcome assessors	No missing data	All pre-specified primary outcomes fully reported	No significant other biases identified
Wu 2023	Low risk Computer-generated randomization	Low risk	High risk	Low risk	High risk	High risk	Low risk
		Allocation by a project assistant.	Blinding of participants and personnel is infeasible in exercise vs. no-exercise trials	Outcome assessors and statistician blinded to group allocation, independent of trial procedures	Higher loss to follow-up in Tai Chi group	Pre-specified outcomes omitted	No significant other biases identified
Xie 2020	Low risk Computer-generated randomization	Low risk	High risk	Low risk	Low risk	High risk	Low risk
		Allocation via opaque envelopes	Blinding of participants and personnel is infeasible in exercise vs. no-exercise trials	Outcome assessors and statistician blinded to group allocation, independent of trial procedures	Single loss (non-intervention-related)	Pre-specified outcomes omitted	No significant other biases identified
Yang 2003	Unclear risk	Unclear	High risk	Unclear	Low risk	Low risk	Low risk
	Mentions “random”, but no explicit randomization method described	Allocation concealment methods not described	Blinding of participants and personnel is infeasible in exercise vs. no-exercise trials	No explicit mention of blinding for outcome assessors	No missing data	All pre-specified primary outcomes fully reported	No significant other biases identified
Zou 2024	Unclear risk	Unclear	High risk	Unclear	Low risk	Low risk	Low risk
	Mentions “random”, but no explicit randomization method described	Allocation concealment methods not described	Blinding of participants and personnel is infeasible in exercise vs. no-exercise trials	No explicit mention of blinding for outcome assessors	No missing data	All pre-specified primary outcomes fully reported	No significant other biases identified
